# Supplementary material for: New Insights into Drug Reaction with Eosinophilia and Systemic Symptoms Pathophysiology
Source: Front Med (Lausanne). 2017 Dec 4;4:179. doi: 10.3389/fmed.2017.00179 (PMC5722807; doi:10.3389/fmed.2017.00179)
Supplement: Supplementary file 1 [file Table_1.XLSX]

## Sheet: Sheet1
			Diagnostic Score for Drug reaction with eosinophilia and systemic symptoms
			Regi-SCAR consensus score						Japanese consensus criteria
			Features		Unkmown	No	Yes		Features
			Fever (>38.5°C)		-1	-1	0		Fever (>38°C)
			Atypical lymphocytosis		0	0	1		Leucocyte abnormalities ( one of them)
			Eosinophilia		0	0				Eosinophilia (>1.5 x109/L)
				<1500 or 10-19.9%			1			Leucocyte number (>11.109/L)
				>1500 or >20%			2			Atypical lymphocytosis (>5%)
			Lymphadenopathy (>2 sites, >1cm)		0	0	1		Lymphadenopathy
			Skin rash						Maculopapular rash starting 3 weeks or more after intake of a limited number of drugs
				Extent (>50% of the body surface)	0	0	1
				edema, infiltration,	0	-1	1
				purpura, scaling
				(minimum 2 of them)
				Biopsy typical of DRESS	0	-1	0
			Resolution of the clinical symptoms in more than 2 weeks after discontinuation of the causative drugs		-1	-1	0		Resolution of the clinical symptoms in more than 2 weeks after discontinuation of the causative drugs
			Alternative diagnosis excluded		0	0	1		Epstein-Barr, HHV6, Cytomegalovirus reactivation
			Internal organ involvment		0	0			Liver abnormalities
				one organ			1			Alanine transferase > 100IU/L
				2 organs or more			2
			Final Score:						Final Score:
				<2: no DRESS						5 of 7 criteria: atypical DRESS
				2-3: possible DRESS						all criteria : typical DRESS
				4-5: probable DRESS
				>5: DRESS
